# Supplementary material for: Sesamol protects against liver fibrosis induced in rats by modulating lysophosphatidic acid receptor expression and TGF-β/Smad3 signaling pathway
Source: Naunyn Schmiedebergs Arch Pharmacol. 2022 Jun 1;395(8):1003–16. doi: 10.1007/s00210-022-02259-7 (PMC9276582; doi:10.1007/s00210-022-02259-7)
Supplement: Supplementary file 1 — Supplementary file1 (XLSX 25 KB) [file 210_2022_2259_MOESM1_ESM.xlsx]

## Sheet: Liver index
	Control	TAA	SML 50	SML 100
	1.99	3.86	3.02	2.36
	2.06	3.73	2.76	2.38
	2.27	4.09	2.9	2.42
	2.1	3.85	3.02	2.38
	2.09	3.95	3.02	2.46
	2.05	4.06	3.07	2.54
	2.06	3.75	3.39	2.61
	2.2	3.76	3.05	2.29

## Sheet: ALT
	Control	TAA	SML 50	SML 100
	35	179	121	89
	29	189	119	94
	58	199	117	99
	57	201	107	90
	30	195	130	87
	50	193	139	88
	34	190	135	90
	45	195	120	95

## Sheet: AST
	Control	TAA	SML 50	SML 100
	117	420	272	200
	110	431	254	214
	121	402	259	222
	127	467	267	225
	137	397	279	229
	121	400	280	230
	135	405	270	215
	115	410	260	218

## Sheet: Albumin
	Control	TAA	SML 50	SML 100
	4	2.8	3	3.7
	4.1	2.5	3.1	3.5
	3.9	2.7	3	3.4
	4	2.9	3.2	3.5
	3.9	3	3.2	3.4
	4	2.6	3.1	3.4
	4.1	2.8	3	3.6
	3.9	2.5	3.1	3.4

## Sheet: total protein
	Control	TAA	SML 50	SML 100
	8.7	6.5	6.8	7.1
	8.9	6.1	6.4	7
	8.8	6.2	6.6	7
	8	6	6.6	7.2
	8.5	6	6.7	6.9
	8.4	6	6.7	7
	8.3	6.4	6.8	7
	8.9	6.5	6.7	7.2

## Sheet: bilirubin
	Control	TAA	SML 50	SML 100
	0.19	0.62	0.3	0.29
	0.15	0.65	0.31	0.3
	0.11	0.69	0.39	0.28
	0.12	0.68	0.4	0.25
	0.18	0.63	0.42	0.27
	0.16	0.66	0.39	0.3
	0.11	0.69	0.4	0.28
	0.13	0.67	0.42	0.25

## Sheet: GSH
	Control	TAA	SML 50	SML 100
	49.99	7.99	23.77	33.99
	62.99	14.66	21.5	34.66
	57.1	10.44	19.33	40.21
	40.44	10.88	13.55	33.1
	49.5	8.01	23.55	33.87
	41.22	14.22	21.6	34.55
	56.6	10.2	23.33	39.21
	62.2	10.55	21.67	35.1

## Sheet: MDA
	Control	TAA	SML 50	SML 100
	9.82	52.56	35.26	25.77
	9.23	50.12	38.79	24.93
	16.03	45.67	36.52	26.61
	14.6	50.46	34.76	26.19
	10.81	51.56	37.77	24.98
	16	50.12	36.56	25.68
	15.66	45.56	34.45	26.21
	14.5	50.22	35.63	25.96

## Sheet: necroinflammatory score
	Control	TAA	SML 50	SML 100
	0	12	5	5
	0	13	7	4
	0	13	9	5
	0	14	7	6
	0	13	6	4
	0	13	5	4
	0	12	5	4
	0	14	9	6

## Sheet: fibrosis%
	Control	TAA	SML 50	SML 100
	0	35	10	5
	0	20	11	4
	0	25	9	3
	0	25	7	4
	0	30	10	3
	0	26	8	2

[truncated: 6 more sheets: PSmad3, TGFB immuno, α-SMA immuno, CK19 immuno, VEGF immuno, Sheet2]
