# Supplementary material for: Sesamol protects against liver fibrosis induced in rats by modulating lysophosphatidic acid receptor expression and TGF-β/Smad3 signaling pathway
Source: Naunyn Schmiedebergs Arch Pharmacol. 2022 Jun 1;395(8):1003–16. doi: 10.1007/s00210-022-02259-7 (PMC9276582; doi:10.1007/s00210-022-02259-7)
Supplement: Supplementary file 2 — Supplementary file2 (XLSX 16 KB) [file 210_2022_2259_MOESM2_ESM.xlsx]

## Sheet: LPAR1 PCR
	Control	TAA	SML 50	SML 100
	1.2	3.59	1.31	0.46
	1	3.57	1.73	0.79
	1.1	4	1.15	0.93
	1	4	1.72	0.95
	1.2	3.55	1.34	0.76
	0.9	3.61	1.14	0.93

## Sheet: LPAR3 PCR
	Control	TAA	SML 50	SML 100
	1.1	27.6	2.95	1.12
	1	16.87	2.96	1.14
	1.2	16.87	5.16	0.28
	1	27.71	5.27	0.27
	1.2	23.21	5.81	0.26
	0.9	23.11	5.92	0.27

## Sheet: CTGF PCR
	Control	TAA	SML 50	SML 100
	1.2	10.01	6.12	1.88
	0.9	13.49	6.06	1.89
	1.1	11.58	5.15	1.64
	1	11.54	5.14	1.69
	1.2	13.48	5.39	1.69
	1	10.04	5.33	1.63

## Sheet: TGFB PCR
	Control	TAA	SML 50	SML 100
	1.2	2.66	0.77	0.16
	1.2	2.66	1.24	0.18
	1.1	2.85	1.01	0.19
	1	2.62	1.04	0.17
	1	2.71	0.75	0.17
	0.9	2.84	1.24	0.2

## Sheet: Smad3 PCR
	Control	TAA	SML 50	SML 100
	1.2	3.15	1.23	0.19
	1.1	5.12	1.19	0.19
	1	4.75	1.37	0.57
	1	5.11	1.27	0.57
	1.2	3.18	1.15	0.58
	0.9	4.73	1.36	0.56

## Sheet: Smad7 PCR
	Control	TAA	SML 50	SML 100
	1.2	0.35	1.09	1.57
	1.2	0.48	1.08	1.92
	1.1	0.48	0.73	2.31
	1	0.36	0.75	2.33
	1	0.34	0.74	1.91
	0.9	0.33	0.73	1.59

## Sheet: α-SMA PCR
	Control	TAA	SML 50	SML 100
	1.2	9.13	2.19	0.65
	1	12.13	1.62	0.16
	1.1	9.12	2.46	0.71
	1	9.11	2.28	0.64
	1.2	9.14	1.64	0.17
	0.9	12.14	2.35	0.71

## Sheet: CK19 PCR
	Control	TAA	SML 50	SML 100
	1.2	13.2	2.41	0.34
	1	13.24	2.44	0.31
	0.9	19.52	3.15	0.51
	1	18.49	3.05	0.31
	1.2	18.46	3.06	0.52
	1.1	19.49	3.13	0.32
